# Supplementary material for: Data on cytochrome c oxidase assembly in mice and human fibroblasts or tissues induced by SURF1 defect
Source: Data Brief. 2016 Mar 26;7:1004–9. doi: 10.1016/j.dib.2016.03.065 (PMC4927972; doi:10.1016/j.dib.2016.03.065)
Supplement: Supplementary file 1 — Supplementary material [file mmc1.zip]

Archive with 8 entries (8 files):
- coi_disclosure_Massimo Zeviani.pdf
- coi_disclosure_Nikola Kovarova.pdf
- coi_disclosure_Petr Pecina.pdf
- coi_disclosure_Tomas Mracek.pdf
- coi_disclosure_Carlo Viscomi.pdf
- coi_disclosure_Hana Nuskova.pdf
- coi_disclosure_Josef Houstek.pdf
- coi_disclosure_Marek Vrbacky.pdf
